# Supplementary material for: Intraoperative Ischemia Threshold and Outcomes of Emergency Vascular Repair During Orthopaedic Arthroplasty: A Time-Critical Analysis from a Dedicated On-Call Vascular Service
Source: J Clin Med. 2026 Jul 4;15(13):5229. doi: 10.3390/jcm15135229 (PMC13363354; doi:10.3390/jcm15135229)
Supplement: Supplementary file 1 [file jcm-15-05229-s001.zip]

Archive with 1 entries (1 files):
- jcm-4357054-supplementary.pdf
